# Supplementary material for: 46,XY DSD with Partial Gonadal Dysgenesis and Growth Failure in a Patient with 3q27.1 Microdeletion: Candidate Gene Curation After Exhaustive Literature Review
Source: Int J Mol Sci. 2026 Jan 14;27(2):821. doi: 10.3390/ijms27020821 (PMC12840657; doi:10.3390/ijms27020821)
Supplement: Supplementary file 1 [file ijms-27-00821-s001.zip]

Archive with 2 entries (2 files):
- Supp Table 2_ Curation 3q271microdel genes.xlsx
- Suppl Table 1_Previous reports.xlsx
