# Supplementary material for: 46,XY DSD with Partial Gonadal Dysgenesis and Growth Failure in a Patient with 3q27.1 Microdeletion: Candidate Gene Curation After Exhaustive Literature Review
Source: Int J Mol Sci. 2026 Jan 14;27(2):821. doi: 10.3390/ijms27020821 (PMC12840657; doi:10.3390/ijms27020821)
Supplement: Supplementary file 1 [file ijms-27-00821-s001.zip › Supp Table 2_ Curation 3q271microdel genes.xlsx]

## Sheet: 71 genes
Supplementary Table 2. Gene curation in 3q27.1 microdeletion to establish the genotype-phenotype relationship	46,XY DSD with Partial Gonadal Dysgenesis Associated with 3q27.1 Microdeletion: Systematic Literature Review and Candidate Gene Curation Lourdes Correa Brito et al. Human Genetics
Gene	Name HGNC ID OMIM ID RefSeq ID	Product (for protein UniProt ID)	Function	Evidence in Animal Models and/or cell lines	Associated disease OMIM ID MONDO ID ClinGen Curations	Phenotype	Established inheritance model	Pathogenic Variants	Proposed Mechanism of Pathogenicity	Haploinsufficiency Evidence/Score	Compatibility of Known Disease Mechanism with 3q27.1 Deletion Phenotype	Association of the gene with 3q27.1 microdeletion syndrome?	Potential 3q27.1 phenotype linked
ABCC5	ATP binding cassette subfamily C member 5 56 * 605251 10057	Protein: ATP-binding cassette sub-family C member 5 O15440	Involved in the cellular efflux of endogenous metabolites (e.g., cAMP, cGMP, folate, heme) and xenobiotics. Contributes to drug and toxin clearance, may regulate brain metabolite levels and GLP-1 secretion. Also implicated in multidrug resistance.	Abcc5⁻/⁻ mice: Reduced fat mass, increased GLP-1 secretion, and improved glucose tolerance, suggesting a role in energy homeostasis. Cyranka et al., 2019. A spectrum of behavioral abnormalities, including: hyperactivity, increased risk-taking, altered social interaction and impairments in learning and memory tasks. Banks 2025	No monogenic Mendelian disorder reported; association studies link ABCC5 variants with primary angle-closure glaucoma (Vithana 2015), anthracycline pharmacogenetics (Krajinovic 2024; Liu 2016), and cancer chemoresistance/prognosis (Zhang 2021; Zhang 2022).	Not reported	Not reported	Not reported	Not reported	pHaplo: 0.80 pLI: 1	Not associated pathogenic mechanism	Known Function, No Evidence of Pathogenicity	No Evidence of Phenotypic Effect
ABCC5-AS1	ABCC5 antisense RNA 1 40055 No entry in OMIM 100873982	RNA, long non-coding (lncRNA)	Not reported	Not reported	Not reported	Not reported	Not reported	Not reported	Not reported	Not applicable	Not reported	Unknown Function	No Evidence of Phenotypic Effect
ABCF3	ATP binding cassette subfamily F member 3 72 * 618967 55324	Protein: ATP-binding cassette sub-family F member 3 Q9NUQ8	Member of the ATP-binding cassette (ABC) transporter superfamily. ATP-binding cassette proteins transport various molecules across extra- and intracellular membranes. The protein encoded by this gene displays antiviral effect against flaviviruses	Not reported	Not reported	Not reported	Not reported	Not reported	Not reported	pHaplo: 0.57 pLI: 0	Not reported	Known Function, No Evidence of Pathogenicity	No Evidence of Phenotypic Effect
ALG3	ALG3 alpha-1,3- mannosyltransferase 23056 * 608750 10195	Protein: Dol-P-Man:Man(5)GlcNAc(2)-PP-Dol alpha-1,3-mannosyltransferase Q92685	The protein adds the 6th mannose to the growing dolichol-linked oligosaccharide in the ER.The acceptor substrate of ALG3 is Man5GlcNAc2‐PP‐dolichol	Alg3 -/- knockout mouse: C57BL/6NJ-Alg3em1(IMPC)J/Mmjax is an exon deletion mutant strain (MGI). Mice homozygous for the mutation live to early adulthood and phenotypically show preweaning lethality with complete penetrance. Heterozygous mice live to early adulthood and phenotypically show an increased heart rate and shortened RR interval (IMPC). Adams 2024	Congenital disorder of glycosylation, type Id # 601110 MONDO:0010998 Definitive association with ALG3-congenital disorder of glycosylation by Intellectual Disability and Autism GCEP	Cardiac defects, lung hypoplasia, hepatomegaly, neurological impairment with developmental delay, musculoskeletal involvement, urogenital abnormalities, microcephaly, visual impairment and dysmorphic features. Farolfi 2021	Autosomal recessive	Biallelic pathogenic variants. The majority of pathogenic mutations are missense, with small numbers of nonsense mutations and splice junction mutation.	ALG3 deficiency leads to the accumulation of Man5GlcNAc2‐PP‐dolichol and subsequently to a reduction of the Glc3Man9GlcNAc2‐PP‐dolichol pool in the ER. As a consequence, N‐glycosylation consensus sites that are usually occupied fail to be glycosylated, and/or in some cases are glycosylated with truncated oligosaccharides. Himmelreich 2019	pHaplo: 0.44 pLI: 0	The pathogenic mechanism in ALG3-CDG requires biallelic loss of ALG3 enzymatic activity. Since many affected individuals inherit variants from healthy heterozygous parents, haploinsufficiency does not appear sufficient to cause a phenotype in humans	Supported Non-haploinsufficiency	No Evidence of Phenotypic Effect
AP2M1	Adaptor related protein complex 2 subunit mu 1 564 * 601024 1173	Protein: AP-2 complex subunit mu Q96CW1	Encodes the essential µ-subunit of the endocytic clathrin adaptor complex AP-2, which is involved in clathrin-mediated endocytosis (CME) at the plasma membrane in neurons and non-neuronal cells	Heterozygous mice were viable and phenotypically normal, no homozygous mutant embryos were detected beyond the blastocyst stage (E3.5), indicating early embryonic lethality. Mitsunari 2005	Intellectual developmental disorder 60 with seizures # 618587 MONDO:0100038 Definitive association with complex neurodevelopmental disorder by Epilepsy GCEP	The main clinical features included developmental delays (6 cases), language developmental disorders (5 cases), stereotyped movements (3 cases), a tendency to smile (1 case), and atypical absence seizures (4 cases). Interictal electroencephalograms showed widespread spike waves and spike-slow wave discharges (5 cases), and migrating slow-wave activity (1 case). Sun YY 2024	Autosomal dominant	Monoallelic variants.	AP2M1 stands out because the AP-2 complex mediates endocytic sorting of both presynaptic vesicle proteins and postsynaptic ion channels. AP2M1-related dysfunction may therefore provide a link between disorders of synaptic function and ion channelopathies, the two major groups of genetic etiologies identified in human epilepsy. Helbig 2019; Gear 2025 https://pubmed.ncbi.nlm.nih.gov/40631915/	pHaplo: 0.94 pLI: 1	The pathogenic mechanism in AP2M1 could be associated with neurodevelopmental phenotype including epilepsy	Supported by Physiological and Clinical Evidence	Neurodevelopmental phenotype including epilepsy
B3GNT5	UDP-GlcNAc:betaGal beta-1,3-N-acetylglucosaminyltransferase 5 15684 * 615333 84002	Protein: Lactosylceramide 1,3-N-acetyl-beta-D-glucosaminyltransferase Q9BYG0	Encodes a member of the beta-1,3-N-acetylglucosaminyltransferase family. This enzyme is a type II membrane protein. It exhibits strong activity to transfer GlcNAc to glycolipid substrates and is identified as the most likely candidate for lactotriaosylceramide synthase. This enzyme is essential for the expression of Lewis X epitopes on glycolipids	The disruption of the B3gnt5 protein-coding region in mouse embryonic stem cells resulted in reduced Lc3-synthase activity, supporting its specific contribution to lactoseries derived GSL synthesis. Breeding of heterozygous mutant mice failed to produce any viable progeny homozygous for the B3gnt5-null allele. The genotypic examination of embryos from heterozygous crosses showed that the disrupti…	No monogenic Mendelian disorder reported No curated by ClinGen Expert Panels	Not reported	Not reported	Not reported	Not reported	pHaplo: 0.91 pLI: 0.86	Not associated pathogenic mechanism	Known Function, No Evidence of Pathogenicity	No Evidence of Phenotypic Effect
C3orf70	chromosome 3 open reading frame 70 33731 No entry in OMIM 285382	Open reading frame ORF or gene with unknown function: UPF0524 protein C3orf70 A6NLC5	Predicted to be involved in circadian behavior and nervous system development. Ashikawa 2019	Neurobehaviors related to circadian rhythm and altered light-dark conditions were significantly impaired in c3orf70 knockout zebrafish. These results suggest that C3orf70 is involved in neural and neurobehavioral development and that defects in C3orf70 may be associated with midbrain/hindbrain-related neurodevelopmental and neuropsychiatric disorders. Ashikawa 2019	No monogenic Mendelian disorder reported No curated by ClinGen Expert Panels	Not reported	Not reported	Not reported	Not reported	pHaplo: 0.91 pLI: 0.86	Not associated pathogenic mechanism	Open reading frame ORF or gene with unknown function	No Evidence of Phenotypic Effect
CAMK2N2	Calcium/calmodulin dependent protein kinase II inhibitor 2 24197 * 608721 94032	Protein: Calcium/calmodulin-dependent protein kinase II inhibitor 2 Q96S95	This gene encodes a protein that is highly similar to the rat CaM-KII inhibitory protein, an inhibitor of calcium/calmodulin-dependent protein kinase II (CAMKII). CAMKII regulates numerous physiological functions, including neuronal synaptic plasticity through the phosphorylation of alpha-amino-3-hydroxy-5-methyl-4-isoxazolepropionic acid-type glutamate (AMPA) receptors.	Not reported	No monogenic Mendelian disorder reported No curated by ClinGen Expert Panels	Not reported	Not reported	Not reported	Not reported	pHaplo: 0.63 pLI: 0.28	Not associated pathogenic mechanism	Unknown Function, No Evidence of Pathogenicity	No Evidence of Phenotypic Effect
CHRD	Chordin 1949 * 603475 8646	Protein: Chordin Q9H2X0	Encodes a secreted protein that dorsalizes early vertebrate embryonic tissues by binding to ventralizing TGF-beta-like bone morphogenetic proteins and sequestering them in latent complexes. The encoded protein may also have roles in organogenesis and during adulthood.	Homozygous Chrd deletion in mice causes early embryonic lethality in part of the population, and surviving mutants display perinatal death with a spectrum of craniofacial, pharyngeal, thymic, and cardiovascular defects that closely mimic DiGeorge syndrome, while heterozygous animals are normal unless challenged by combined loss of other BMP antagonists. Bachiller 2003	No associated disease in OMIM MONDO:0005453 Limited associated with congenital heart disease by Congenital Heart Disease GCEP	Specific cardiac malformation the atrioventricular septal defect (AVSD) observed in a patient with compound heterozygous variants. Priest 2016	Autosomal recessive	Only 1 case with two missense variants in compound heterozygous state	Not reported	pHaplo: 0.95 pLI:0	Not associated pathogenic mechanism	Plausible but unconfirmed	Cardiac defects
CLCN2	Chloride voltage-gated channel 2 2020 * 600570 1181	Protein: Chloride channel protein 2 P51788	This gene encodes a voltage-gated chloride channel. The encoded protein is a transmembrane protein that maintains chloride ion homeostasis in various cells	In mice, knockout of the Clcn2 gene, which encodes the voltage-gated ClC-2 channel, results in neuronal fluid accumulation and myelin vacuolation in the brain, as well as substantial degeneration of the retina and the testis. ClC-2-deficient mice lacked overt abnormalities except for a severe degeneration of the retina and the testes, which led to selective male infertility. Seminiferous tubules …	Leukoencephalopathy with ataxia # 615651 Hyperaldosteronism, familial, type II # 605635 Refuted associated with epilepsy by Epilepsy GPED	Leukoencephalopathy with ataxia Hyperaldosteronism	Leukoencephalopathy with ataxia: Autosomal Recessive Hyperaldosteronism, familial, type II: Autosomal dominant	Variants that cause loss of function (missense, nonsense, frameshift, etc.) have been reported in homozygosity or compound heterozygosity associated with leukodystrophy. Heterozygous carriers are healthy. Cheng 2023 Missense variants associated with gain-of-fuction mechanism in hyperaldosteronism type II. Scholl 2018	Leukoencephalopathy with ataxia: Loss-of-function (biallelic) Hyperaldosteronism: gain-of-fuction (monoallelic)	pHaplo: 0.78 pLI:0	The pathogenic mechanism in CLCN2-leucoencephalopathy requires biallelic LOF variants. In CLCN2-hyperaldosteronism the variants are missense with Gain-of-fuction mechanism. Both mechanisms differ from the expected mechanism in 3q27.1 deletions (haploinsufficiency).	Plausible but unconfirmed	Neurologic, ocular or urogenital defects
CYP2AB1P	cytochrome P450 family 2 subfamily AB member 1, pseudogene 39975 No entry in OMIM 647265	Pseudogen	Not reported	Not reported	Not reported	Not reported	Not reported	Not reported	Not reported	Not applicable	Not reported	Pseudogen	No Evidence of Phenotypic Effect
DVL3	Dishevelled segment polarity protein 3 3087 *601368 1857	Protein: Segment polarity protein dishevelled homolog DVL-3 Q92997	Involved in the signal transduction pathway mediated by multiple Wnt genes	In mice, complete loss of Dvl3 (Dvl3⁻/⁻) leads to perinatal lethality associated with severe conotruncal heart defects (persistent truncus arteriosus and double outlet right ventricle) and planar cell polarity (PCP) defects in the cochlea, such as misoriented stereocilia. In contrast, heterozygous loss of Dvl3 (Dvl3⁺/⁻) alone did not cause overt phenotypes. Etheridge 2008	Robinow syndrome, autosomal dominant 3 OMIM #616894 MONDO:0014819 No curated by ClinGen Expert Panels	Skeletal abnormalities: camptodactyly and broad thumbs. Facial features: midface hypoplasia, prominent eyes, lobulated tongue and dental anomalies. Others: congenital heart defects, cleft lip or palate, short stature, macrocephaly, urogenital anomalies. White 2016; White 2018; Danyel 2018; Roifman 2019	Autosomal dominant	Frameshift variants at exons 14 and 15, or splice site variants at intron 14 acceptor site. These changes are predicted to escape nonsense-mediated decay, resulting in truncated proteins with abnormal C-terminal region	Gain-of-function or dominant-negative	pHaplo: 0.75 pLI: 0.70	The known pathogenic mechanism in Robinow syndrome (gain-of-function or dominant-negative) differs from the expected mechanism in 3q27.1 deletions (haploinsufficiency).	Plausible but unconfirmed	Growth, craniofacial features Skeletal anomalies (teeth, hands, feet) Cardiac defects Urogenital anomalies
ECE2	Endothelin converting enzyme 2 13275 * 610145 9718	Protein: Endothelin-converting enzyme 2 P0DPD6	Enables metalloendopeptidase activity. Involved in peptide hormone processing. Located in cytoplasmic vesicle membrane	knockout in mouse leads to deficits in spatial learning and memory acquisition. Rodriguiz 2008 Manipulation of ECE2 levels in human cerebral organoids and in the developing mouse cortex leads to ectopic localisation of neural progenitors and neurons. Buchsbaum 2020	No entry in OMIM No curated by ClinGen Expert Panels Associated with Periventricular heterotopia (PH) - Autosomal recessive. Buchsbaum 2020 Associated with Alzheimer`s disease (AD) - Autosomal dominant. Liao 2020	Periventricular heterotopia (PH) Alzheimer`s disease (AD)	Periventricular heterotopia (PH) - Autosomal recessive Alzheimer`s disease (AD) - Autosomal dominant	Missense pathogenic variants	Periventricular heterotopia (PH) - biallelic missense variants Alzheimer`s disease (AD) - monoallelic missense variant (hypomorphic variants that reduce ECE2 function and contribute to risk)	pHaplo: 0.47 pLI: 0	The known pathogenic mechanism in ECE2 related disorders (biallelic variants or hypomorphic missense monoallelic variants) differs from the expected mechanism in 3q27.1 deletions (haploinsufficiency).	Plausible but unconfirmed	Neurodevelopmental phenotype (specific learning disability)
EEF1A1P8	Eukaryotic translation elongation factor 1 alpha 1 pseudogene 8 3203 No entry in OMIM 389179	Pseudogen	Not reported	Not reported	Not reported	Not reported	Not reported	Not reported	Not reported	Not applicable	Not reported	Pseudogen	No Evidence of Phenotypic Effect
EEF1AKMT4	EEF1A lysine methyltransferase 4 53611 No entry in OMIM 110599564	Protein: EEF1A lysine methyltransferase 4 P0DPD7	A member of the lysine-specific methyltransferase (KMT) family which catalyzes the methylation of lysine-36 of the eukaryotic translation elongation factor 1 alpha. Methylation by this enzyme may affect endoplasmic reticulum-related processes	Global translation is altered in EEF1AKMT4 knockout (KO) cells and that codons specific for asparagine, histidine and tryptophan change their translation speed in the KO relative to wild-type (WT) cells. Jakobsson 2017	Not reported	Not reported	Not reported	Not reported	Not reported	pHaplo: not applicable pLI: 0	Not reported	known Function, no Evidence of Pathogenicity	No Evidence of Phenotypic Effect
EEF1AKMT4-ECE2	Readthrough transcript	Not applicable	Not applicable	Not applicable	Not applicable	Not applicable	Not applicable	Not applicable	Not applicable	Not applicable	Not applicable	Not applicable	Not applicable
EHHADH	Enoyl-CoA hydratase and 3-hydroxyacyl CoA dehydrogenase 3247 * 607037 1962	Protein: Peroxisomal bifunctional enzyme Q08426	A bifunctional enzyme and is one of the four enzymes of the peroxisomal beta-oxidation pathway. The N-terminal region of the encoded protein contains enoyl-CoA hydratase activity while the C-terminal region contains 3-hydroxyacyl-CoA dehydrogenase activity.	Male-specific kidney hypertrophy and glomerular filtration rate reduction in adult Ehhadh KO mice. Ranea-Robles 2021	Fanconi renotubular syndrome 3 (FRTS3) OMIM # 615605 (provisional association) MONDO:0014275 Limited associated with Fanconi renotubular syndrome 3 by Peroxisomal Disorders GCEP	FRTS3 is characterized by rickets, impaired growth, glucosuria, generalized aminoaciduria, phosphaturia, metabolic acidosis, and low molecular weight proteinuria. Klootwijk 2014	Autosomal dominant	p.Glu3Lys is the only pathogenic variant identified to date in EHHADH in few cases. Rollier 2025	The p.Glu3Lys variant creates a new localization signal in the N-terminal portion of EHHADH which mistargets a fraction of the protein to mitochondria instead of peroxisomes. Once in the mitochondria, mutated EHHADH is truncated and incorporated into the mitochondrial trifunctional protein complex (MTP) which catalyzes 3 steps of the mitochondrial β-oxidation of fatty acids. Klootwijk 2014	pHaplo: 0.52 pLI: 0	The known pathogenic mechanism in EHHADH related with FRTS3 differs from the expected mechanism in 3q27.1 deletions (haploinsufficiency).	known Function, no Evidence of Pathogenicity	No Evidence of Phenotypic Effect
EHHADH-AS1	EHHADH antisense RNA 1 44133 No entry in OMIM 339926	RNA, non-coding (ncRNA)	Not reported	Not reported	Not reported	Not reported	Not reported	Not reported	Not reported	Not applicable	Not reported	Unknown Function	No Evidence of Phenotypic Effect
EIF2B5	Eukaryotic translation initiation factor 2B subunit epsilon 3261 *603945 8893	Protein: Translation initiation factor eIF2B subunit epsilon Q13144	Acts as a component of the translation initiation factor 2B (eIF2B) complex, which catalyzes the exchange of GDP for GTP on eukaryotic initiation factor 2 (eIF2) gamma subunit	eif2b mutants in zebrafish (Danio rerio) exhibit a range of phenotypic severity, including changes in growth, lethality, behavior, myelination, apoptosis, and proliferation in the CNS. Keefe 2020	Leukoencephalopathy with vanishing white matter (VWM); Ovarioleucodystrophy OMIM # 620315 MONDO:0957873 Definitive association with leukoencephalopathy with vanishing white matter 5 (AR) by Leukodystrophy and Leukoencephalopathy GCEP	Ataxia, spasticity, seizures, cognitive impairment, motor problems and ovarian failure. Forms according to presentation age: infantile form (< 1 year), early childhood form (1–5 years): most common, late childhood/juvenile form (5–15 years), adult form (> 15 years)	Autosomal recessive	Regarding the type of variants in EIF2B5, more than 90% of which are missense. Null variants (nonsense, frameshift, and canonical splice site) are uncommon and only have been reported as causative variants when combined in trans configuration with a known missense mutation. Nourmohammadi 2023	Pathogenicity in VWM is mainly attributed to a reduction or deficiency in the GEF (guanine nucleotide exchange factor) activity of the eIF2B complex (loss of function) and, particularly for mutations in eIF2B5, to a possible dominant-negative effect of a truncated protein that exacerbates chronic activation of the Integrated Stress Response. Fogli 2004; Leng 2011; Keefe 2020	pHaplo: 0.73 pLI: 0.16	The known pathogenic mechanism in VWM differs from the expected mechanism in 3q27.1 deletions (haploinsufficiency).	Plausible but unconfirmed	Global developmental delay Behaviour problems
EIF2B5-DT	EIF2B5 divergent transcript 55202 No entry in OMIM 105374249	RNA, long non-coding (lncRNA)	Not reported	Not reported	Not reported	Not reported	Not reported	Not reported	Not reported	Not applicable	Not reported	Unknown Function	No Evidence of Phenotypic Effect
EIF2S2P2	Eukaryotic translation initiation factor 2 subunit 2 beta pseudogene 2 24654 No entry in OMIM 347673	Pseudogen	Not reported	Not reported	Not reported	Not reported	Not reported	Not reported	Not reported	Not applicable	Not reported	Pseudogen	No Evidence of Phenotypic Effect
EIF4G1	Eukaryotic translation initiation factor 4 gamma 1 3296 * 600495 1981	Protein: Eukaryotic translation initiation factor 4 gamma 1 Q04637	Component of the protein complex eIF4F, which is involved in the recognition of the mRNA cap, ATP-dependent unwinding of 5'-terminal secondary structure and recruitment of mRNA to the ribosome	eIF4G knockdown in C. elegans reduces fecundity and hinders growth in the subsequent generation, and homozygous eIF4G knockout in C. elegans cannot develop past the second larval stage of development. Long 2022; Contreras, 2008	Parkinson Disease 18, Autosomal dominant, susceptibility to; PARK18 OMIM # 614251 MONDO:0013653 No curated by ClinGen Expert Panels	Insidious onset of asymmetric resting tremor or akinetic rigidity, and the parkinsonism followed a relatively long, mild course, with preserved cognition. Chartier-Harlin 2011	Autosomal dominant	The variants in EIF4G1 associated with autosomal dominant Parkinson disease and reported to segregate in affected families have been predominantly missense substitutions. Chartier-Harlin 2011; Nuytemans 2013	Dominant-negative	pHaplo: 0.97 pLI: 1	The known pathogenic mechanism in PARK18 differs from the expected mechanism in 3q27.1 deletions (haploinsufficiency).	Known Function, No Evidence of Pathogenicity	No Evidence of Phenotypic Effect
EPHB3	EPH receptor B3 3394 * 601839 2049	Protein: Protein Ephrin type-B receptor 3 P54753	Receptor tyrosine kinase which binds promiscuously transmembrane ephrin-B family ligands residing on adjacent cells, leading to contact-dependent bidirectional signaling into neighboring cells	In mice, knockout models showed that EphB3, together with EphB2, regulates intestinal stem cell niche organization by coordinating both cell migration and proliferation; loss of EphB3 reduced proliferative activity and altered Paneth cell positioning within crypts. Holmberg 2006. In the nervous system, EphB3 functions as a dependence receptor: after traumatic brain injury, its activation promotes…	No monogenic Mendelian disorder reported No curated by ClinGen Expert Panels	Not reported	Not reported	Not reported	Not reported	pHablo: 0.92 pLI: 1	Not associated pathogenic mechanism	Known Function, No Evidence of Pathogenicity	No Evidence of Phenotypic Effect
FAM131A	family with sequence similarity 131 member A 28308 No entry in OMIM 131408	Protein: Protein FAM131A Q6UXB0	Not reported	Not reported	Not reported	Not reported	Not reported	Not reported	Not reported	pHablo: 0.29 pLI: 0	Not reported	Unknown Function, No Evidence of Pathogenicity	No Evidence of Phenotypic Effect
HSP90AA5P	Heat shock protein 90 alpha family class A member 5, pseudogene 32535 No entry in OMIM 730211	Pseudogen	Not reported	Not reported	Not reported	Not reported	Not reported	Not reported	Not reported	Not applicable	Not reported	Pseudogen	No Evidence of Phenotypic Effect
HTR3C	5-hydroxytryptamine receptor 3C 24003 * 610121 170572	Protein: 5-hydroxytryptamine receptor 3C Q8WXA8	Encodes subunit C of the type 3 receptor for 5-hydroxytryptamine (serotonin), a biogenic hormone that functions as a neurotransmitter, a hormone, and a mitogen. This receptor causes fast, depolarizing responses in neurons after activation. Genes encoding subunits C, D and E form a cluster on chromosome 3	Disturbances within the 5-HT3 receptor system may contribute to the pathogenesis of neurogastroenterologic disorders such as dyspepsia, gastroesophageal reflux disease (GERD) and irritable bowel syndrome (IBS). Celli 2017 5-HT3 receptors have established roles in regulating a variety of physiological processes such as drug-evoked emesis, gut motility and secretion, and nociception. They are known…	Most reported HTR3 variants are common polymorphisms (SNPs) identified in case–control or pharmacogenetic studies and linked to complex disorders such as depression, anxiety, schizophrenia, OCD, autism, eating disorders, and irritable bowel syndrome. These associations suggest a role as susceptibility factors in multifactorial diseases rather than monogenic causes.	Not reported	Not reported	Not reported	SNPs	pHablo: 0.10 pLI: 0	Not associated pathogenic mechanism	Known Function, only association studies are reported	Psychiatric disorders, feeding problems
HTR3C2P	5-hydroxytryptamine receptor 3C2, pseudogene 53986 No entry in OMIM 389180	Pseudogen	Not reported	Not reported	Not reported	Not reported	Not reported	Not reported	Not reported	Not applicable	Not reported	Pseudogen	No Evidence of Phenotypic Effect
HTR3D	5-hydroxytryptamine receptor 3D 24004 * 610122 200909	Protein: 5-hydroxytryptamine receptor 3D Q70Z44	Encodes subunit D of the type 3 receptor for 5-hydroxytryptamine (serotonin), a biogenic hormone that functions as a neurotransmitter, a hormone, and a mitogen. This receptor causes fast, depolarizing responses in neurons after activation. Genes encoding subunits C, D and E form a cluster on chromosome 3	Disturbances within the 5-HT3 receptor system may contribute to the pathogenesis of neurogastroenterologic disorders such as dyspepsia, gastroesophageal reflux disease (GERD) and irritable bowel syndrome (IBS). Celli 2017 5-HT3 receptors have established roles in regulating a variety of physiological processes such as drug-evoked emesis, gut motility and secretion, and nociception. They are known…	Most reported HTR3 variants are common polymorphisms (SNPs) identified in case–control or pharmacogenetic studies and linked to complex disorders such as depression, anxiety, schizophrenia, OCD, autism, eating disorders, and irritable bowel syndrome. These associations suggest a role as susceptibility factors in multifactorial diseases rather than monogenic causes.	Not reported	Not reported	Not reported	SNPs	pHablo: Not available pLI: 0	Not associated pathogenic mechanism	Known Function, only association studies are reported	Psychiatric disorders, feeding problems
HTR3E	5-hydroxytryptamine receptor 3E 24005 * 610123 285242	Protein: 5-hydroxytryptamine receptor 3E A5X5Y0	Encodes subunit E of the type 3 receptor for 5-hydroxytryptamine (serotonin), a biogenic hormone that functions as a neurotransmitter, a hormone, and a mitogen. This receptor causes fast, depolarizing responses in neurons after activation. Genes encoding subunits C, D and E form a cluster on chromosome 3	Disturbances within the 5-HT3 receptor system may contribute to the pathogenesis of neurogastroenterologic disorders such as dyspepsia, gastroesophageal reflux disease (GERD) and irritable bowel syndrome (IBS). Celli 2017 5-HT3 receptors have established roles in regulating a variety of physiological processes such as drug-evoked emesis, gut motility and secretion, and nociception. They are known…	Most reported HTR3 variants are common polymorphisms (SNPs) identified in case–control or pharmacogenetic studies and linked to complex disorders such as depression, anxiety, schizophrenia, OCD, autism, eating disorders, and irritable bowel syndrome. These associations suggest a role as susceptibility factors in multifactorial diseases rather than monogenic causes.	Not reported	Not reported	Not reported	SNPs	pHablo: 0.03 pLI: 0	Not associated pathogenic mechanism	Known Function, only association studies are reported	Psychiatric disorders, feeding problems
HTR3E-AS1	HTR3E antisense RNA 1 41032 No entry in OMIM 106478970	RNA, non-coding (ncRNA)	Not reported	Not reported	Not reported	Not reported	Not reported	Not reported	Not reported	Not applicable	Not applicable	Unknown Function	No Evidence of Phenotypic Effect
IGF2BP2	Insulin like growth factor 2 mRNA binding protein 2 28867 * 608289 10644	Protein: Insulin-like growth factor 2 mRNA-binding protein 2 Q9Y6M1	Encodes a protein that binds the 5' UTR of insulin-like growth factor 2 (IGF2) mRNA and regulates its translation	Murine models have uncovered the role of IGF2BP2 in metabolic diseases including diabetes, obesity, fatty liver	No monogenic Mendelian disorder reported Diabetes mellitus, noninsulin-dependent, susceptibility to # 125853 No curated by ClinGen Expert Panels	Type 2 diabetes (T2D)	Not reported	By GWAS has been demostrated a cluster of single nucleotide polymorphisms (SNPs) in the second intron of IGF2BP2 associated with T2D	IGF2BP2 modulates cellular metabolism in human metabolic diseases such as diabetes, obesity and fatty liver through post-transcriptional regulation of numerous genes in multiple cell types	pHablo: 0.99 pLI: 1	Not associated pathogenic mechanism	Known Function, only association studies are reported to T2D	No Evidence of Phenotypic Effect
IGF2BP2-AS1	IGF2BP2 antisense RNA 1 32674 No entry in OMIM 646600	Putative uncharacterized protein IGF2BP2-AS1 Q96M15	Not reported	Not reported	Not reported	Not reported	Not reported	Not reported	Not reported	Not reported	Not applicable	Unknown Function	No Evidence of Phenotypic Effect
KLHKL24	Kelch like family member 24 25947 * 611295 54800	Protein: Kelch-like protein 24 Q6TFL4	Member of the Kelch-like protein family, which act as substrate-specific adaptors to cullin E3 ubiquitin ligases and which are involved in a variety of cellular processes such as cytoskeletal organization, regulation of cell morphology, cell migration, protein degradation, and gene expression	In mice, a KLHL24 knockin mutation (c.3G>T) resulted in reduced body size, lower body weight, and progressive hair loss with age, whereas Klhl24-null mice appeared grossly normal and neither model showed skin fragility. Lin 2016 In zebrafish, knockdown of the cardiac-specific homolog klhl24a caused severe cardiac dysfunction, including pericardial edema, impaired circulation, and ventricular fail…	Epidermolysis bullosa simplex 6, generalized intermediate, with or without cardiomyopathy OMIM # 617294 Cardiomyopathy, familial hypertrophic, 29, with polyglucosan bodies OMIM # 620236 MONDO:0005045 Moderate association with hypertrophic cardiomyopathy (AR) by Hereditary Cardiovascular Disease GCEP	The main clinical presentations have been cutaneous lesions (EPB), cardiac symptoms associated with cardiomyopathies (HCM or DCM) and there have been reports of skeletal muscle weakness and neurological symptoms. Johnson N 2025 EPB: Fragility of the skin (and mucosal epithelia in some instances) that results in non-scarring blisters and erosions caused by minor mechanical trauma. So 2022 Cardiomy…	EPB: Autosomal dominant Cardiomyopathies: Autosomal reccesive	EPB: Monoallelic pathogenic variants (So 2022) DCM: Monoallelic pathogenic variants HCM: Biallelic pathogenic variants (Cirino 2025) Variants may cause skin fragility through increased ubiquitination and degradation of keratin 14 (Lin 2016), or impaired ability to promote keratin 14 degradation resulting in disorganized and fragmented intermediate filaments (He 2016).	Patients with heterozygous gain-of-function variants (HET-GOF), typically born with epidermolysis bullosa simplex can develop dilated cardiomyopathy (DCM) with desmin-deficiency. Meanwhile, hypertrophic cardiomyopathy (HCM) with desmin-overload has been determined in patients with homozygous loss-of-function variants (HOM-LOF). Lin 2016; Headberg-Oldfors 2019; Vermeer 2023	pHplo: 0.55 pLIi: 0.21	The known pathogenic mechanism in EPB and HCM differs from the expected mechanism in 3q27.1 deletions (haploinsufficiency).	Plausible but unconfirmed	Cardiac defects
KLHL6	kelch like family member 6 18653 * 614214 89857	Protein: Kelch-like protein 6 Q8WZ60	Encodes a member of the kelch-like (KLHL) family of proteins, which is involved in B-lymphocyte antigen receptor signaling and germinal-center B-cell maturation	Klhl6 deficiency induces a 2-fold reduction in mature B cells in mice. Bertocci 2017	No monogenic Mendelian disorder reported No curated by ClinGen Expert Panels	Mutations in KLHL6 have been reported exclusively in cancer, particularly in B-cell lymphomas of germinal center origin and in chronic lymphocytic leukemia (CLL)	No reported	No reported	No reported	pHplo: 0.49 pLIi: 0	Not associated pathogenic mechanism	Known Function, only studies in cancer	Respiratory problems
KLHL6-AS1	KLHL6 antisense RNA 1 40850 No entry in OMIM 100874019	RNA, non-coding (ncRNA)	Not reported	Not reported	Not reported	Not reported	Not reported	Not reported	Not reported	Not applicable	Not applicable	Unknown Function	No Evidence of Phenotypic Effect
LAMP3	lysosomal associated membrane protein 3 14582 * 605883 27074	Protein: Lysosome-associated membrane glycoprotein 3 Q9UQV4	Lysosomal membrane glycoprotein which plays a role in the unfolded protein response (UPR) that contributes to protein degradation and cell survival during proteasomal dysfunction. Plays a role in the process of fusion of the lysosome with the autophagosome, thereby modulating the autophagic process. Promotes hepatocellular lipogenesis through activation of the PI3K/Akt pathway. May also play a ro…	Lamp3 -/- mice were born at expected mendelian ratios and survived the weaning phase without increased mortality compared to wildtype. No premature death was seen until 15 months of age, indicating that Lamp3 was not essential for survival. Lungs of knockout mice displayed normal anatomy and function under relaxed, ventilated conditions. However, quantitative PCR analysis showed that loss of Lamp…	No monogenic Mendelian disorder reported No curated by ClinGen Expert Panels	Not reported	Not reported	Not reported	Not reported	pHablo: 0.68 pLI: 0	Not associated pathogenic mechanism	Known Function, No Evidence of Pathogenicity	No Evidence of Phenotypic Effect
LINC01839	long intergenic non-protein coding RNA 1839 41330 No entry in OMIM 105374251	RNA, long non-coding (lncRNA)	Not reported	Not reported	Not reported	Not reported	Not reported	Not reported	Not reported	Not applicable	Not applicable	Unknown Function	No Evidence of Phenotypic Effect
LINC01480	long intergenic non-protein coding RNA 1480 51124 No entry in OMIM 101927931	RNA, long non-coding (lncRNA)	Not reported	Not reported	Not reported	Not reported	Not reported	Not reported	Not reported	Not applicable	Not applicable	Unknown Function	No Evidence of Phenotypic Effect
LINC02054	long intergenic non-protein coding RNA 2054 52894 No entry in OMIM 105374250	RNA, long non-coding (lncRNA)	Not reported	Not reported	Not reported	Not reported	Not reported	Not reported	Not reported	Not applicable	Not applicable	Unknown Function	No Evidence of Phenotypic Effect
LINC02069	long intergenic non-protein coding RNA 2069 52915 No entry in OMIM 101928992	RNA, long non-coding (lncRNA)	Not reported	Not reported	Not reported	Not reported	Not reported	Not reported	Not reported	Not applicable	Not applicable	Unknown Function	No Evidence of Phenotypic Effect
LIPH	Lipase H 18483 * 607365 200879	Protein: Lipase member H Q8WWY8	Encodes a membrane-bound member of the mammalian triglyceride lipase family. It catalyzes the production of 2-acyl lysophosphatidic acid (LPA), which is a lipid mediator with diverse biological properties that include platelet aggregation, smooth muscle contraction, and stimulation of cell proliferation and motility.	LIPH is strongly expressed in skin and hair follicles of rabbits with normal coat, particularly in the inner root sheath and dermal papilla, whereas its expression was markedly reduced in Rex rabbits carrying a LIPH deletion. This reduced expression correlated with abnormal hair morphology, supporting the role of LIPH in hair shaft development and the pathogenesis of the Rex coat phenotype. Dirib…	Hypotrichosis 7, Woolly hair, autosomal recessive 2 with or without hypotrichosis (ARWH) # 604379 No curated by ClinGen Expert Panels	Sparse, short, and curly hair	Autosomal recessive	Biallelic pathogenic variants	Loss of function of the lipase H protein, leading to impaired biological activity. Akiyama 2021	pHablo: 0.85 pLI: 0.01	The known pathogenic mechanism in ARWH differs from the expected mechanism in 3q27.1 deletions (haploinsufficiency).	Known Function, No Evidence of Pathogenicity	No Evidence of Phenotypic Effect
MAGEF1	MAGE family member F1 29639 * 609267 64110	Protein: Melanoma-associated antigen F1 Q9HAY2	Enhances ubiquitin ligase activity of RING-type zinc finger-containing E3 ubiquitin ligases. Proposed to act through recruitment and/or stabilization of the E2 ubiquitin-conjugating enzyme at the E3:substrate complex. MAGEF1-NSMCE1 ubiquitin ligase complex promotes proteasomal degradation of MMS19, a key component of the cytosolic iron-sulfur protein assembly (CIA) machinery. Down-regulation of M…	Not reported	No monogenic Mendelian disorder reported No curated by ClinGen Expert Panels	Not reported	Not reported	Not reported	Not reported	pHablo: 0.17 pLI: not available	Not associated pathogenic mechanism	Known Function, No Evidence of Pathogenicity	No Evidence of Phenotypic Effect
MAP3K13	Mitogen-activated protein kinase kinase kinase 13 6852 * 604915 9175	Protein: Mitogen-activated protein kinase kinase kinase 13 O43283	A member of serine/threonine protein kinase family. This kinase contains a dual leucine-zipper motif, and has been shown to form dimers/oligomers through its leucine-zipper motif. This kinase can phosphorylate and activate MAPK8/JNK, MAP2K7/MKK7, which suggests a role in the JNK signaling pathway	Not reported	No monogenic Mendelian disorder reported No curated by ClinGen Expert Panels	Not reported	Not reported	Not reported	Not reported	pHablo: 0.98 pLI: 0	Not associated pathogenic mechanism	Known Function, No Evidence of Pathogenicity	No Evidence of Phenotypic Effect
MAP6D1	MAP6 domain containing 1 25753 * 610593 79929	Protein: MAP6 domain-containing protein 1 Q9H9H5	A neuronal Mn-motif protein with a specific role in assembling microtubule doublets and regulating ciliary length. Gopal 2025	Not reported	No monogenic Mendelian disorder reported No curated by ClinGen Expert Panels	Not reported	Not reported	Not reported	Not reported	pHablo: 0.29 pLI: 0	Not associated pathogenic mechanism	Known Function, No Evidence of Pathogenicity	No Evidence of Phenotypic Effect
MCCC1	Methylcrotonyl-CoA carboxylase subunit 1 6936 * 609010 56922	Protein: Methylcrotonoyl-CoA carboxylase subunit alpha, mitochondrial Q96RQ3	Encodes the large subunit of 3-methylcrotonyl-CoA carboxylase. This enzyme functions as a heterodimer and catalyzes the carboxylation of 3-methylcrotonyl-CoA to form 3-methylglutaconyl-CoA	Not reported	3-Methylcrotonyl-CoA carboxylase 1 deficiency (MCCD) # 210200 MONDO:0018950 Definitive association with 3-methylcrotonyl-CoA carboxylase deficiency by Aminoacidopathy GCEP	Clinical expression of MCCD has highly heterogeneous clinical symptoms; some individuals present with developmental delay, intellectual disability, neonatal seizures, ketoacidosis, cerebral edema, coma, or early death, whereas others are asymptomatic into adulthood. Shepard 2015	Autosomal recessive Curated by Dosage Sensitivity WG	Homozygous or compound heterozygous pathogenic variants in MCCC1	Several studies have identified novel MCCC1 mutant alleles, some of which disrupt normal mRNA splicing and protein structure, thereby impairing enzyme function and affecting mitochondrial metabolic pathways with potential long‐term consequences	pHablo: 0.80 pLI: 0	The known pathogenic mechanism in MCCD differs from the expected mechanism in 3q27.1 deletions (haploinsufficiency).	Known Function, No Evidence of Pathogenicity	No Evidence of Phenotypic Effect
MCF2L2	MCF.2 cell line derived transforming sequence-like 2 30319 * 619946 23101	Protein: Guanine nucleotide exchange factor DBS O15068	Predicted to enable guanyl-nucleotide exchange factor activity. Predicted to be located in cytosol.	Not reported	No monogenic Mendelian disorder reported No curated by ClinGen Expert Panels	Not reported	Not reported	Not reported	Not reported	pHablo: 0.97 pLI: 0	Not associated pathogenic mechanism	Unknown Function	No Evidence of Phenotypic Effect
MIR1224	microRNA 1224 33923 * 611620 100187716	ncRNA	Not reported	Not reported	No monogenic Mendelian disorder reported No curated by ClinGen Expert Panels	Not reported	Not reported	Not reported	Not reported	Not applicable	Not associated pathogenic mechanism	Unknown Function	No Evidence of Phenotypic Effect
MIR4448	microRNA 4448 41604 No entry in OMIM 100616127	ncRNA	Not reported	Not reported	No monogenic Mendelian disorder reported No curated by ClinGen Expert Panels	Not reported	Not reported	Not reported	Not reported	Not applicable	Not associated pathogenic mechanism	Unknown Function	No Evidence of Phenotypic Effect
MIR5588	microRNA 5588 43505 No entry in OMIM 100847054	ncRNA	Not reported	Not reported	No monogenic Mendelian disorder reported No curated by ClinGen Expert Panels	Not reported	Not reported	Not reported	Not reported	Not applicable	Not associated pathogenic mechanism	Unknown Function	No Evidence of Phenotypic Effect
PARL	Presenilin associated rhomboid like 18253 * 607858 55486	Protein: Presenilin-associated rhomboid-like protein, mitochondrial Q9H300	Encodes a member of the rhomboid family of intramembrane serine proteases that is localized to the inner mitochondrial membrane. It regulates mitochondrial remodeling and apoptosis through regulated substrate proteolysis.	Parl ablation in mouse causes a necrotizing encephalomyelopathy similar to Leigh syndrome, a mitochondrial disease characterized by disrupted energy production. Mice with conditional PARL deficiency in the nervous system, but not in muscle, develop a similar phenotype as germline Parl KOs, demonstrating the vital role of PARL in neurological homeostasis. Spinazzi 2018	Parkinson’s disease and diabetes (limited evidence of association) No curated by ClinGen Expert Panels	Diabetes Parkinson’s disease	Not reported	PARL-S77N variant was identified in two PD patients and prevents β-cleavage. Lysykl 2020	The mechanism by which PARL could mediate insulin resistance in diabetes is not established, though it is proposed that decreased PARL levels result in an altered balance between mitochondrial biogenesis and mitophagy that impairs mitochondrial homeostasis. Mitochondrial dysfunction and dysregulation of mitophagy in particular have been implicated in Parkinson's disease (PD)	pHablo: 0.64 pLI: 0	The mechanism of pathogenicity related to diabetes or Parkinson's disease has not been elucidated.	Plausible but unconfirmed	Diabetes or pre-diabetes
POLR2H	RNA polymerase II, I and III subunit H 9195 * 606023 5437	Protein: DNA-directed RNA polymerases I, II, and III subunit RPABC3 P52434	Encodes an essential and highly conserved subunit of RNA polymerase II that is shared by the other two eukaryotic DNA-directed RNA polymerases, I and III.	Not reported	In humans, POLR2H is not linked to any Mendelian disease. By contrast, other RNA polymerase subunit genes (e.g., POLR2A, POLR1A, POLR1C, POLR3A, POLR3B) are clearly associated with neurodevelopmental syndromes or leukodystrophies.	Not reported	Not reported	Not reported	Not reported	pHablo: 0.79 pLI: 0.83	Not associated pathogenic mechanism	Plausible but unconfirmed	Neurodevelopmental phenotype
PRICKLE1P1	PRICKLE1 pseudogene 1 56609 No entry in OMIM 100131977	Pseudogen	Not reported	Not reported	Not reported	Not reported	Not reported	Not reported	Not reported	Not applicable	Not reported	Pseudogen	No Evidence of Phenotypic Effect
PSMD2	Proteasome 26S subunit ubiquitin receptor, non-ATPase 2 9559 * 606223 5708	Protein: 26S proteasome non-ATPase regulatory subunit 2 Q13200	Component of the 26S proteasome, a multiprotein complex involved in the ATP-dependent degradation of ubiquitinated proteins. This complex plays a key role in the maintenance of protein homeostasis by removing misfolded or damaged proteins, which could impair cellular functions, and by removing proteins whose functions are no longer required	Not reported	No monogenic Mendelian disorder reported No curated by ClinGen Expert Panels	No reported	No reported	No reported	No reported	pHablo: 0.95 pLI: 1	No associated pathogenic mechanism	Known Function, No Evidence of Pathogenicity	Known Function, No Evidence of Pathogenicity
RNA5SP151	RNA, 5S ribosomal pseudogene 151 43051 No entry in OMIM 100873417	Pseudogen	Not reported	Not reported	Not reported	Not reported	Not reported	Not reported	Not reported	Not applicable	Not reported	Pseudogen	No Evidence of Phenotypic Effect
RPL34P10	Ribosomal protein L34 pseudogene 10 36962 No entry in OMIM 100271004	Pseudogen	Not reported	Not reported	Not reported	Not reported	Not reported	Not reported	Not reported	Not applicable	Not reported	Pseudogen	No Evidence of Phenotypic Effect
RPL4P4	Ribosomal protein L4 pseudogene 4 36179 No entry in OMIM 647276	Pseudogen	Not reported	Not reported	Not reported	Not reported	Not reported	Not reported	Not reported	Not applicable	Not reported	Pseudogen	No Evidence of Phenotypic Effect
RPS3P3	Ribosomal protein S3 pseudogene 3 36700 No entry in OMIM 440991	Pseudogen	Not reported	Not reported	Not reported	Not reported	Not reported	Not reported	Not reported	Not applicable	Not reported	Pseudogen	No Evidence of Phenotypic Effect
RPSAP31	ribosomal protein SA pseudogene 31 35558 No entry in OMIM 391598	Pseudogen	Not reported	Not reported	Not reported	Not reported	Not reported	Not reported	Not reported	Not applicable	Not reported	Pseudogen	No Evidence of Phenotypic Effect
SENP2	SUMO specific peptidase 2 23116 * 608261 59343	Protein: Sentrin-specific protease 2 Q9HC62	One of a group of enzymes that process newly synthesized SUMO1 into the conjugatable form and catalyze the deconjugation of SUMO1-containing species. SUMO1 is a small ubiquitin-like protein that can be covalently conjugated to other proteins	SENP2 is essential in extraembryonic tissues, but not in embryonic tissues, for normal heart and brain development. Using conditional knockout mice, the authors show that cardiac and neural defects observed in global SENP2 null embryos are secondary to placental insufficiency. Maruyama 2016	No monogenic Mendelian disorder reported No curated by ClinGen Expert Panels	No reported	No reported	No reported	No reported	pHablo: 0.93 pLI: 1	No associated pathogenic mechanism	Known Function, No Evidence of Pathogenicity	Known Function, No Evidence of Pathogenicity
SNHG33	Small nucleolar RNA host gene 33 48575 No entry in OMIM 100505687	RNA, non-coding (ncRNA)	Not reported	Not reported	Not reported	Not reported	Not reported	Not reported	Not reported	Not applicable	Not applicable	Unknown Function	No Evidence of Phenotypic Effect
SNORA63D	Small nucleolar RNA, H/ACA box 63D 52211 No entry in OMIM 109616971	RNA, small nucleolar	Not reported	Not reported	Not reported	Not reported	Not reported	Not reported	Not reported	Not applicable	Not applicable	Unknown Function	No Evidence of Phenotypic Effect
SNORA63E	Small nucleolar RNA, H/ACA box 63E 52212 No entry in OMIM 109617007	RNA, small nucleolar	Not reported	Not reported	Not reported	Not reported	Not reported	Not reported	Not reported	Not applicable	Not applicable	Unknown Function	No Evidence of Phenotypic Effect
SNORD66	Small nucleolar RNA, C/D box 66 32727 No entry in OMIM 692107	RNA, small nucleolar	Not reported	Not reported	Not reported	Not reported	Not reported	Not reported	Not reported	Not applicable	Not applicable	Unknown Function	No Evidence of Phenotypic Effect
TEDDM3P	Transmembrane epididymal protein 3, pseudogene 56610 No entry in OMIM 391600	Pseudogen	Not reported	Not reported	Not reported	Not reported	Not reported	Not reported	Not reported	Not applicable	Not reported	Pseudogen	No Evidence of Phenotypic Effect
THPO	Thrombopoietin 11795 * 600044 7066	Protein: Thrombopoietin P40225	Lineage-specific cytokine affecting the proliferation and maturation of megakaryocytes from their committed progenitor cells. It acts at a late stage of megakaryocyte development. It may be the major physiological regulator of circulating platelets.	Loss-of-function zebrafish model presented with a significant reduction of thpo expression and developed thrombocytopenia. Yang 2022	Thrombocythemia 1 OMIM # 187950 MONDO:0008554 Thrombocytopenia 9 OMIM # 620478 Amegakaryocytic thrombocytopenia, congenital, 2 OMIM # 620481 MONDO:0800451 Definitive association with thrombocythemia 1 (AD) and congenital amegakaryocytic thrombocytopenia (SD) by Hemostasis Thrombosis GCEP	Thrombocythemia 1 (AD): circulating platelet count is elevated, sometimes causing bleeding or thrombosis. Thrombocytopenia 9 (AD): low platelet counts in the absence of significant bleeding tendency. Some individuals may have mild mucocutaneous bleeding, whereas others do not show bleeding and thrombocytopenia may be an incidental finding. Cornish 2020 Congenital amegakaryocytic thrombocytopenia …	Autosomal dominant Autosomal dominant Autosomal recesive	Thrombocythemia 1: monoallelic gain-of-fuction pathogenic variants Thrombocytopenia 9: monoallelic loss-of-fuction pathogenic variants Congenital amegakaryocytic thrombocytopenia: biallelic loss-of-fuction pathogenic variants	Thrombocythemia 1: increased THPO production caused by gain-of-function THPO variants, in which the mutation site is located in the 5′-untranslated region or at splice donor sites of the gene. Yang 2022 Thrombocytopenia 9: reduced TPO secretion and mild clinical phenotype with abnormalities confined to the platelet lineage. Cornish 2020 Congenital amegakaryocytic thrombocytopenia: decreased THPO …	pHaplo: 0.83 pLI: 0	Monoallelic loss-of-function variants, including whole-gene deletions, could be associated with mild clinical thrombocytopenia	Plausible (reported in one case from literature - Sahin 2014)	Mild thrombocytopenia
TMEM41A	Transmembrane protein 41A 30544 No entry in OMIM 90407	Protein: Transmembrane protein 41A Q96HV5	Not reported	Not reported	Not reported	Not reported	Not reported	Not reported	Not reported	pHablo: 0.80 pLI: 0	Not reported	Unknown Function, No Evidence of Pathogenicity	No Evidence of Phenotypic Effect
TVP23CP3	TVP23C pseudogene 3 56608 No entry in OMIM 127525792	Pseudogen	Not reported	Not reported	Not reported	Not reported	Not reported	Not reported	Not reported	Not applicable	Not reported	Pseudogen	No Evidence of Phenotypic Effect
VPS8	VPS8 subunit of CORVET complex 29122 * 618366 23355	Protein: Vacuolar protein sorting-associated protein 8 homolog Q8N3P4	Predicted to enable zinc ion binding activity. Involved in endosomal vesicle fusion. Located in early endosome	Overexpression of Vps8 in Drosophila melanogaster inhibits HOPS-dependent trafficking pathways, including late endosome maturation, autophagosome fusion with lysosomes, crinophagy, and the formation of lysosome-related organelles. Lőrincz 2019	No entry in OMIM Limited association with Arthrogryposis multiplex congenita by General Gene Curation GCEP	Congenital joint contractures or movement restriction in multiple body areas	Autosomal reccesive	Homozygous missense variant in a family (2 cases)	No reported	pHablo: 0.76 pLI: 0	Not reported	Known Function, No Evidence of Pathogenicity	No Evidence of Phenotypic Effect
VWA5B2	von Willebrand factor A domain containing 5B2 25144 No entry in OMIM 90113	Protein: von Willebrand factor A domain-containing protein 5B2 Q8N398	Not reported	Not reported	No monogenic Mendelian disorder reported No curated by ClinGen Expert Panels	Not reported	Not reported	Not reported	Not reported	pHablo: 0.69 pLI: 0	Not reported	Unknown Function	No Evidence of Phenotypic Effect
YEATS2	YEATS domain containing 2 25489 * 613373 55689	Protein: YEATS domain-containing protein 2 Q9ULM3	A scaffolding subunit of the ATAC complex, which is a complex with acetyltransferase activity on histones H3 and H4	Not reported	Epilepsy, myoclonic, familial adult, 4 (the relationship between the phenotype and gene is provisional) OMIM # 615127 No curated by ClinGen Expert Panels	Benign adult familial myoclonic epilepsy type 4 (BAFME4). Yeetong 2019	Autosomal dominant	Insertions of the intronic TTTCA repeats in intron 1. Yeetong 2019	Functional studies of the variant and studies of patient cells were not performed, but the authors postulated a toxic RNA effect. Yeetong 2019	pHaplo: 0.95 pLIi: 0	The proposed pathogenic mechanism in BAFME4 differs from the expected mechanism in 3q27.1 deletions, which is haploinsufficiency	Known Function, No Evidence of Pathogenicity	No Evidence of Phenotypic Effect
YEATS2-AS1	YEATS2 antisense RNA 1 41101 No entry in OMIM 100874113	RNA, non-coding (ncRNA)	Not reported	Not reported	Not reported	Not reported	Not reported	Not reported	Not reported	Not applicable	Not applicable	Unknown Function	No Evidence of Phenotypic Effect

## Sheet: Categories
Category	Genes	Comments	Amount
Protein-coding genes with know functions	ABCC5; ABCF3; ALG3; AP2M1; B3GNT5; CHRD; CLCN2; DVL3; ECE2; EEF1AKMT4; EHHADH; EIF2B5; EIF4G1; EPHB3; HTR3C; HTR3D; HTR3E; IGF2BP2; KLHKL24; KLHL6; LAMP3; LIPH; MAGEF1; MAP3K13; MAP6D1; MCCC1; PARL; POLR2H; PSMD2; SENP2; THPO; TMEM41A;VPS8; YEATS2		33
Protein-coding genes without a known function	CAMK2N2; FAM131A; MCF2L2; TMEM41A; VWA5B2		5
ORF genes	C3orf70	Open Reading Frame (ORF) genes are segments of DNA that have the potential to be transcribed and translated into proteins, starting with a start codon and ending with a stop codon. In humans, many ORF genes were initially annotated based on genomic sequencing but lack detailed functional characterization. Some ORFs encode well-characterized proteins, while others, often called unannotated or hypo…	1
Readthrough transcript	EEF1AKMT4-ECE2	A readthrough transcript is formed when transcription does not stop at the termination site of one gene and continues into the adjacent gene, generating a chimeric RNA.	1
Antisense RNA genes (-AS1)	ABCC5-AS1; EHHADH-AS1; HTR3E-AS1; IGF2BP2-AS1; KLHL6-AS1; YEATS2-AS1	Non-coding RNAs transcribed antisense to a protein-coding gene. Often regulate neighboring gene expression (cis-regulation)	6
LINC genes (Long Intergenic Non-Coding RNA)	LINC01839; LINC01480; LINC02054; LINC02069	Long intergenic non-coding RNAs; do not code for protein. They can be implicated in regulate chromatin structure, transcriptional or miRNA interaction.	4
Non-coding RNAs	EIF2B5-DT, SNHG33; SNORA63D; SNORA63E; SNORD66	Non-coding RNAs; regulatory functions.	5
MicroRNA genes (MIR)	MIR1224; MIR4448; MIR5588	MicroRNAs (miRNAs) are small non-coding RNAs that fine-tune gene expression by binding to target mRNAs, thereby influencing a wide range of physiological and pathological processes. While many miRNAs have been linked to cancer, metabolism, immunity, and neurodegeneration, miR-1224, miR-4448, and miR-5588 have not been shown to regulate key genes underlying any monogenic disease	3
Pseudogenes	CYP2AB1P; EEF1A1P8; EIF2S2P2; HSP90AA5P; HTR3C2P; PRICKLE1P1; RNA5SP151; RPL34P10; RPL4P4; RPS3P3; RPSAP31; TEDDM3P; TVP23CP3	Sequences similar to functional genes but lack protein-coding ability (mutations/deletions). Many produce non-coding RNAs with potential regulatory roles (e.g., ceRNAs that sequester miRNAs).	13
Total			71
