# Supplementary material for: 46,XY DSD with Partial Gonadal Dysgenesis and Growth Failure in a Patient with 3q27.1 Microdeletion: Candidate Gene Curation After Exhaustive Literature Review
Source: Int J Mol Sci. 2026 Jan 14;27(2):821. doi: 10.3390/ijms27020821 (PMC12840657; doi:10.3390/ijms27020821)
Supplement: Supplementary file 1 [file ijms-27-00821-s001.zip › Suppl Table 1_Previous reports.xlsx]

## Sheet: Overview
Supplementary Table 1. Clinical and genetic characteristics of the present case and of all patients with 3q27.1 microdeletion syndrome previously reported in the literature.														46,XY DSD with Partial Gonadal Dysgenesis Associated with 3q27.1 Microdeletion: Systematic Literature Review and Candidate Gene Curation Lourdes Correa Brito et al. Human Genetics
Case/Individual		1	2	3	4	5	6	7	8	9	10	11	12	13	14	15	16	17	18	19	20	21
Report	This report	I 1 Gear 2025 PMID: 40631915; DECIPHER 409458	I 2 Gear 2025 PMID: 40631915; VCGS2	I 3 Gear 2025 PMID: 40631915; DECIPHER 257431	I 4 Gear 2025 PMID: 40631915; DECIPHER 323724	I 5 Gear 2025 PMID: 40631915; DECIPHER 252521	I 6 Gear 2025 PMID: 40631915; DECIPHER 276986	I 7 Gear 2025 PMID: 40631915; DECIPHER 401016	Lin 2025 PMID: 40386355	Tahbaz 2024 PMID: 38942230	Tolezano 2024 PMID: 36502452; DECIPHER 421069	P1 Barua 2022 PMID: 35241116	P2 Barua 2022 PMID: 35241116	Robilliard 2020 PMID: 33257348	Ounap 2016 PMID: 27525095	Bouman 2015 PMID: 25714561	Sahin 2014 PMID: 25144152	Dasouki 2014 PMID: 24462885	Zarate 2013 PMID: 24055528	P1 Mandrile 2013; DECIPHER 257773	P2 Mandrile 2013 PMID: 23357683	P3 Mandrile 2013 PMID: 23357683	Overview
Chromosomal regions (GRCh38)*	3q27.1q27.2 (chr3:183,020,090-185,760,128)	3q27.1q27.2 (chr3:183,882,837-184,836,807)	3q27.1 (chr3:183,978,599-184,406,506)	3q27.1 (chr3:183,137,443-185,476,339)	3q27.1 (chr3:183,650,884-185,493,204)	3q27.1 (chr3:182,944,496-184,966,715)	3q27.1 (chr3:182,535,725-185,194,287)	3q27.1 (chr3:180,013,311-184,973,678)	3q27.1-3q27.2 (chr3:184,135,386-185,169,8347) Coordinates available only in GRCh37; conversion to GRCh38 not possible	3q27.1q27.2	3q27.1 (chr3:182,192,428-185,882,149)	3q27.1‑3q28 (chr3:183,293,318-188,229,248)	3q27.1‑3q27.2 (chr3:183,232,583-185,607,182)	3q26.33-3q27.2 (chr3:181,872,809-185,687,557)	3q26.33‑3q28 (chr3:182,957,033-191,307,613)	3q26.33‑3q27.3 (chr3:183,502,722-189,691,477)	3q26.33‑3q27.3 (chr3:182,789,529-187,128,135)	3q26.33‑3q27.1 (chr3:182,752,728-184,751,520)	3q26.33‑3q27.5 (chr3:182,471,737-187,495,147)	3q26.33‑3q27.2 (chr3:181,930,590-186,069,109)	3q26.33‑3q27.2 (chr3:181,974,467-186,251,379)	3q27.1‑3q27.2 (chr3:183,329,685-185,422,734)	SRO 3q27.1 (chr3:183,978,599-184,406,506)
Size of deletion	2.71 Mb	1 Mb	0.4 Mb	2.3 Mb	1.8 Mb	2.0 Mb	2.7 Mb	5.0 Mb	1.56 Mb	1.4 Mb	3.7 Mb	4.93 Mb	2.37 Mb	3.8 Mb	8.40 Mb	6.17 Mb	4.30 Mb	2 Mb	5 Mb	4.14 Mb	4.28 Mb	2.09 Mb	0.4 - 8.4 Mb
Inheritance	Unknown	de novo	de novo	de novo	de novo	de novo	de novo	de novo	de novo	Unknown	Unknown	de novo	Unknown (not maternal)	De novo	Unknown	De novo	Unknown	De novo	Unknown	De novo	De novo	Unknown (not maternal)	14 de novo 8 unknown
Sex (Karyotype)	Male (46,XY)	Female (46,XX)	Male (NR)	Female (46,XX)	Male (46,XY)	Female (46,XX)	Female (46,XX)	Female (46,XX)	Female (NR)	Male (NR)	Female (NR)	Male (NR)	Female (46,XX)	Male (NR)	Female (46,XX)	Female (46,XX)	Female (46,XX)	Male (47,XXY)	Female (NR)	Male (NR)	Male (46,XY)	Female (NR)	13 Female 9 Male
Age at last examination	11 years	16 years	2 years	25 years	<1 year	20 years	9 years	fetal	10 months	9 years	12 years	8 years	3 years	5 months	16 years	Fetus of 22+1 weeks	7 years	9.5 years	16 years	6 years	18 years	12 years	fetus – 25 years
Oligohydramnios	No	NR	NR	NR	Yes	NR	NR	NR	Yes	NR	NR	Yes	Yes	No	No	No	Yes	No	No	No	No	No	5/22
Small for gestational age	Yes	Yes	Yes	Yes	Yes	Yes	Yes	No	Yes	Yes	Yes	Yes	Yes	Yes	Yes	Yes	Yes	Yes	Yes	Yes	Yes	Yes	21/22
Short stature	Yes	NR	NR	Yes	NR	NR	NR	NR	Yes	Yes	Yes	Yes	Yes	Yes	Yes	NR	Yes	Yes	Yes	Yes	Yes	Yes	15/22
Microcephaly	Yes	Yes	Yes	Yes	NR	Yes	Yes	NR	Yes	NR	Yes	Yes	Yes	NR	Yes	Yes	Yes	Yes	Yes	Yes	Yes	NR	17/22
Facial dysmorphisms	Low-set ears, retrognathia, widow's peak, flat forehead, highly arched eyebrows, long eyelashes, upslanted palpebral fissures, broad nasal tip, smooth philtrum, prominent nasal bridge, thick vermilion border	Broadeyebrows, minor epicanthic folds, a full nasal bridge and fleshynasal tip, a short philtrum, downturned corners of the mouth	Minor epicanthic folds,mild hypertelorism, and a full, squared nasal tip. He has fine eye brows that are medially sparse and slightly flared	Large eyebrows	NR	Bilateral ptosis	Yes	Yes (Hypertelorism, downslanted palpebral fissures, flat nasal bridge and tip, micrognathia, narrow mouth, sloping forehead, small face, low set ears)	Yes (mall eye fissures, bilateral eye cleft asymmetry)	micrognathia	Yes	Mild frontal bossing, bilateral epicanthal folds, hypotelorism, posteriorly rotated ears, flat nasal bridge, micrognathia, high arched palate, left palmer simian crease	Epicanthal folds, hypertelorism, an arched palate, and retrognathia	Widened (superior/inferior) forehead, down-slanting corners of mouth and mild micrognathia.	Blepharophimosis, ptosis, wide nasal bridge, depressed nasal tip, smooth philtrum, narrow mouth with downturned corners, micrognathia, low-set dysplastic ears and prognathism	Abnormally shaped skull (slightly trigonocephalic and a lemon sign), downslanted palpebral fissures, broad nasal bridge, flattened helix, prominent antihelix, micrognathia, and retrognathia	Periorbital fullness, broad base to nose, low-set ears, and bilateral epicanthus	Flat facial profile, medially sparse eye brows, puffy eyelids and thin philthrum	Minimal medial eyebrow and lower eyelashes sparseness	Flat facial profile, medially sparse eyebrows, epicanthal folds, flat nasal bridge and tip, anteverted nares, short philtrum, downturned corners of mouth, preauricular pit	Flat facial profile, medially sparse eyebrows, epicanthal folds, flat nasal bridge and tip, short philtrum, downturned corners of mouth	Flat facial profile, medially sparse eyebrows, epicanthal folds, flat nasal bridge and tip, mild philtrum	21/22
Eye defects	Bilateral convergent strabismus; myopia	Hypermetropia	NR	NR	Strabismus	Hypermetropia	Visual crowding	NR	NR	Retinal detachment in one eye, vitreous hemorrhage in the other eye, and foveal hypoplasia in both eyes	Yes	NR	NR	Scleralisation of the cornea, lateral eye deviation	Hyperopia and astigmatism	NR	NR	NR	NR	Mild myopia and astigmatism	NR	NR	10/22
Hearing loss	No	NR	NR	NR	NR	NR	NR	NR	NR	NR	NR	NR	NR	NR	Yes	NR	NR	NR	Yes	NR	Yes	NR	3/22
Dental abnormalities	No	Prominent gums and irregular teeth	NR	NR	NR	NR	Yes	NR	NR	widely spaced teeth	NR	Yes	NR	NR	Peg-shaped, crowded teeth with dysplastic enamel	NR	NR	Dental crowding and delayed permanent teeth eruption	Yes	At 6 years dentition is incomplete (upper jaw more compromised)	Yes	Yes	7/22
Hands abnormalities	5th finger clinodactyly and syndactyly	Short fifth fingers	NR	5th fingers camptodactyly, digital hippocratism, acrocyanosis	NR	5th fingers camptodactyly	Clinodactyly	NR	NR	bilateral fifth finger clinodactyly	Yes	Arachnodactyly	NR	NR	5th finger clinodactyly	Bilateral 5th finger clinodactyly	NR	NR	5th finger clinodactyly	4th finger clinodactyly	NR	NR	12/22
Feet abnormalities	2-3 toe syndactyly	NR	Mild brachydactyly with broad thumbs and great toes	NR	NR	Hallux valgus	NR	NR	NR	NR	NR	NR	NR	Bilaterally bowed tibias	Mild left club foot	Bilateral club feet	NR	NR	Pes planus, overlapping toes	Pes planus, thrid toes overlap with fourth toes	Pes planus, abnormal foot position	Mild pes planus	10/22
Heart defects	Patent foramen ovale	NR	NR	NR	Bicuspid aortic valve	NR	Patent ductus arterious, bicuspid aortic valve	NR	Patent ductus arteriosus (PDA), and mild-to-moderate tricuspid regurgitation	NR	Yes	NR	NR	Small patent ductus arteriosus (PDA)	Supravalvular aortic and pulmonary stenosis	Atrial septal defect, coarctation	Patent foramen ovale	NR	NR	Patent ductus arteriosus	NR	NR	10/22
Respiratory problems	Respiratory distress, recurrent respiratory infections	NR	Frequent upper respiratory tract infections	NR	NR	Upper respiratory tract infections	Yes	NR	respiratory tract infections	obstructive sleep apnea	NR	NR	NR	Recurrent apneic episodes	NR	NR	Mild pulmonary hypertension, diaphragm evantration, irregular respiration and tachypne, bilateral segmental perfusion defects	Respiratory distress, recurrent pneumonias and upper respiratory infections	NR	Recurrent upper airway infections	NR	NR	10/22
Trombocytopenia	NR	NR	NR	Yes	NR	NR	NR	NR	NR	Yes	NR	NR	NR	NR	NR	NR	NR	Yes	NR	Yes	NR	Yes	5/22
Urogenital abnormalities	Penis of 2.5 cm length (−3.2 SDS) × 1.2 cm width (+0.1 SDS), penoscrotal hypospadias, partially fused labioscrotal folds, anogenital distance: 1.2 cm and non-palpable gonads. EGS 5/12.	NR	NR	NR	Cryptorchidism	Vesicoureteral reflux, right kidney atrophy, premature ovarian failure	NR	NR	NR	NR	NR	NR	NR	Undescended right testicle, and microphallus of 1.8 cm (low testosterone levels for age)	NR	Clitoromegaly	NR	NR	NR	Bladder diverticula, vesicoureteric reflux and retractile right testicle	Delayed puberty	NR	8/22
Hypotonia	No	Yes	Yes	NR	Yes	Yes	Yes	NR	NR	NR	NR	NR	NR	NR	Yes	NR	NR	Yes	Yes	Yes	Yes	Yes	11/22
Cognitive abnormalities	Specific learning disability	Motor and speech delay	Developmentally he demonstrates mild delays, most signifi-cantly with language	Yes	Yes (speech delay)	Yes	Yes	NR	Yes (gross motor skills are significantly delayed)	developmental delay	Yes	Developmental delay, intellectual disability	Developmental delay	NR	Developmental delay, mild intellectual disability	NR	Developmental delay, intellectual disability including particularly delayed speech	Developmental delay, intellectual disability	Developmental delay, intellectual disability with severe expressive language delay	Developmental delay, severe intellectual disability	Developmental delay, severe intellectual disability	Developmental delay, learning disability, border line IQ	19/22
Behaviour disorders	Attention deficit hyperactivity disorder	Autism spectrum disorder	NR	NR	NR	Yes (tics)	NR	NR	NR	oppositional defiant disorder, attention deficit–hyperactivity disorder, and autism	NR	NR	NR	NR	Tics and nail biting	NR	NR	Asperger Syndrome	No	No	Hyperactivity	ADHD, and extremely friendly personality	8/22
Feeding disorders	Dysphagia	Yes	Gastroesophageal reflux	NR	Yes	Yes	Yes	NR	NR	NR	Yes	Yes	Yes	Gastrostomy tube (G-tube) placement	Weak suck and gastroesophageal reflex	NR	NR	NR	Severe gastroesophageal reflux	Gastroesophageal reflux, oral aversion, no chewing, homogenized diet	Yes	Gastroesophageal reflux	14/22
Seizure	No	NR	NR	NR	NR	NR	NR	NR	NR	NR	NR	NR	NR	NR	NR	NR	NR	NR	Tonic-clonic and myoclonic photo-convulsive seizures	No	Tonic seizure at birth	No	4/22
Others	Gestational hypertension	Jaundice; mild joint hypermobility	Middle ear effusions	Scoliosis or kyphosis	NR	Laringotracheomalacia, scoliosis, ataxia, lymphoedema of 4 limbs	Jaundice, joint hypermobility	aqueductal stenosis and hydrocephalus	hypoglycemia, abnormal liver function, and pathological jaundice	hyperparathyroidism		Hypertonia since 3 months, dolichocephaly	Hyperbillirubinemia	NR	Braian atrophy in frontal lobe, thoracic kyphosis, hypertonia and increased deep tendon reflexes at 16	NR	Hypoplasia of corpus callosum and cerebral atrophy	Easy bruising, tremors	Thin skin with decreased subcutaneous fat, mild generalized hypertonia at 16	Inguinal hernia, mild Kyphosis and pectus carenatum, joint laxity	Recurrent otitis media	Recurrent otitis media, multiple freckles of the left forearm and café au lait spot of left lower flank, pre‑diabetes
Addional genetic findings	NR	Recurrent 1.3 Mb deletion of 17p12 (arr[GRCh37]17p12(14098277_15441486)x1), causative for 17p12-associated hereditary neuropathy with pressure palsies (OMIM #162500)	NR	NR	NR	NR	Xp11.4 duplication (38,373,675-38,504,252), 131 kb, paternally inherited, unknown significance	NR		NR	NR	NR	NR	NR	NR	NR	NR	NR	NR	NR	NR	NR	2/22
*Coordinates have been converted to GRCh38 using UCSC LiftOver (https://genome.ucsc.edu/cgi-bin/hgLiftOver)

## Sheet: 5 cases with UGA + our patient
Chr	Start	End	Patient
3	183,020,090	185,760,128	This report
3	183,650,884	185,493,204	I4 Gear 2025
3	182,944,496	184,966,715	I5 Gear 2025
3	181,872,809	185,687,557	Robilliard 2020
3	181,930,590	186,069,109	P1 Mandrile 2013; DECIPHER 257773
3	181,974,467	186,251,379	P2 Mandrile 2013

## Sheet: 7 cases with no sufficient info
Chr	Start	End	Patient
3	183,978,599	184,406,506	I 2 Gear 2025; VCGS2
3	183,137,443	185,476,339	I 3 Gear 2025; DECIPHER 257431
3	183,293,318	188,229,248	P1 Barua 2022
3	182,957,033	191,307,613	Ounap 2016
3	183,502,722	189,691,477	Bouman 2015
3	182,471,737	187,495,147	Zarate 2013
3	Not available	Not available	Tahbaz 2024

## Sheet: 6 females were ≤12 years-old
Chr	Start	End	Patient
3	180,013,311	184,973,678	I 7 Gear 2025; DECIPHER 401016
3	182,192,428	185,882,149	Tolezano 2024; DECIPHER 421069
3	183,232,583	185,607,182	P2 Barua 2022
3	182,789,529	187,128,135	Sahin 2014
3	183,329,685	185,422,734	P3 Mandrile 2013
3	Not available in hg38	Not available in hg38	Lin 2025

## Sheet: 3 cases second genetic finding 
Chr	Start	End	Patient
3	183,882,837	184,836,807	I 1 Gear 2025; DECIPHER 409458
3	182,535,725	185,194,287	I 6 Gear 2025; DECIPHER 276986
3	182,752,728	184,751,520	Dasouki 2014
